# Supplementary material for: Microglial HIV-1 Expression: Role in HIV-1 Associated Neurocognitive Disorders
Source: Viruses. 2021 May 17;13(5):924. doi: 10.3390/v13050924 (PMC8155894; doi:10.3390/v13050924)
Supplement: Supplementary file 1 [file viruses-13-00924-s001.zip]

Archive with 1 entries (1 files):
- viruses-1179507-SI.pdf
